# Supplementary material for: Clinical Outcomes of Adults with Systemic Mastocytosis: A 15-Year Multidisciplinary Experience
Source: Cancers (Basel). 2022 Aug 16;14(16):3942. doi: 10.3390/cancers14163942 (PMC9405903; doi:10.3390/cancers14163942)
Supplement: Supplementary file 1 [file cancers-14-03942-s001.zip]

Archive with 1 entries (1 files):
- cancers-1783931-supplementary.pdf
